# Supplementary material for: CAR-T cell therapy targeting surface expression of TYRP1 to treat cutaneous and rare melanoma subtypes
Source: Nat Commun. 2024 Feb 9;15:1244. doi: 10.1038/s41467-024-45221-2 (PMC10858182; doi:10.1038/s41467-024-45221-2)
Supplement: Supplementary file 4 — Source Data [file 41467_2024_45221_MOESM4_ESM.xlsx]

## Sheet: Fig 1a
TYRP1 log2FPKM
0
0
0
0
0
0
0
0
0.005403
0.005959
0.006484
0.007424
0.00863
0.010628
0.012135
0.012735
0.015927
0.017342
0.017864
0.018025
0.018101
0.018207
0.018351
0.019363
0.020055
0.020688
0.020944
0.02359
0.024309
0.025411
0.025586
0.027968
0.028584
0.030493
0.030843
0.031992
0.032137
0.03225
0.032437
0.032843
0.033652
0.034779
0.036046
0.038231
0.038615
0.03868
0.038861
0.041109
0.041879
0.04255
0.042634
0.04336
0.04403
0.044068
0.045642
0.04977
0.050328
0.050734
0.053008
0.055251
0.058354
0.058588
0.059217
0.061317
0.06189
0.061984
0.062408
0.064578
0.065394
0.066469
0.06655
0.067628
0.074809
0.075464
0.075683
0.076818
0.078337
0.080904
0.085428
0.089769
0.093695
0.093878
0.094299
0.094318
0.096446
0.097553
0.099766
0.100804
0.103128
0.104905
0.105068
0.108367
0.110503
0.110577
0.113431
0.115776
0.115922
0.118493
0.118493
0.120034
0.120186
0.12229
0.124196
0.124491
0.12618
0.128293
0.130404
0.131903
0.134373
0.135666
0.138282
0.139098
0.139469
0.140185
0.150407
0.152378
0.153065
0.153416
0.155298
0.155749
0.158337
0.161639
0.164658
0.165558
0.165652
0.168616
0.171758
0.173456
0.177654
0.188148
0.189034
0.189287
0.193583
0.200221
0.208767
0.209641
0.210015
0.216381
0.221226
0.221258
0.227386
0.22941
0.232183
0.234624
0.242798
0.255446
0.256165
0.259409
0.264236
0.264356
0.264717
0.272893
0.274053
0.277072
0.279836
0.287236
0.287561
0.295253
0.295958
0.303055
0.308244
0.322505
0.324465
0.327456
0.340049
0.342555
0.348006
0.351854
0.354099
0.35727
0.360327
0.364754
0.367362
0.373147
0.3744
0.379954
0.380721
0.391768
0.403159
0.407516
0.411502
0.418676
0.436908
0.440292
0.454757
0.456664
0.460276
0.46218
0.477157
0.485173
0.489954
0.498343
0.49968
0.502738
0.503542
0.50782
0.508733
0.511442
0.522257
0.523866
0.536816
0.562181
0.583716
0.587077
0.594197
0.598139
0.60527
0.609093
0.611849
0.614344
0.627137
0.649691
0.655898
0.672561
0.674461
0.689746
0.694568
0.699818
0.702754
0.702992
0.706141
0.708977
0.727075
0.732313
0.740554
0.742696
0.751035
0.753861
0.767772
0.777535
0.783079
0.78375
0.820474
0.82171
0.823482
0.82721
0.828469
0.830052
0.831494
0.835277
0.838508
0.844347
0.860049
0.869003
0.87223
0.887447
0.902699
0.903693
0.905782
0.963407
0.963416
0.969455
0.970154
0.979173
0.981667
0.990301
0.996172
1.01271
1.01503
1.02451
1.03133
1.03735
1.03942
1.04404
1.05398
1.10501
1.11643
1.13146
1.13212
1.15447
1.16311
1.17009
1.18307
1.21145
1.21425
1.2335
1.26181
1.27695
1.27917
1.28806
1.36339
1.36384
1.37913
1.3846
1.39093
1.4226
1.43536
1.43933
1.45576
1.48615
1.48711
1.48988
1.50006
1.50474
1.5174
1.52431
1.52762
1.5566
1.57673
1.58621
1.58894
1.60684
1.60966
1.61591
1.62329
1.64552
1.6457
1.67969
1.69751
1.70093
1.73859
1.76347
1.78094
1.80917
1.81548
1.84346
1.88165
1.92854
1.9842
2.01961
2.02764
2.04981
2.07111
2.07204
2.07447
2.07475
2.08223
2.10888
2.15123
2.17473
2.1918
2.23826
2.29929
2.32649
2.33331
2.39638
2.40335
2.4407
2.44382
2.47565
2.48114
2.49455
2.57039
2.57368
2.59158
2.59692
2.62929
2.68856
2.69816
2.75097
2.76348
2.78569
2.78849
2.82444
2.84145
2.94341
3.00927
3.0237
3.02445
3.06608
3.14417
3.16479
3.19384
3.22783
3.2565
3.26453
3.31011
3.32292
3.35317
3.41135
3.4745
3.49991
3.54635
3.55178
3.55567
3.55772
3.58563
3.80205
3.81493
3.84858
3.85188
3.86313
3.88667
4.00258
4.01336
4.02593
4.03521
4.08164
4.08679
4.11361
4.19168
4.20862
4.21334
4.21468
4.23375
4.29633
4.3632
4.42734
4.43167
4.43347
4.47295
4.5295
4.5312
4.55426
4.62535
4.63372
4.66921
4.73637
4.7631
4.78882
4.79524
4.91764
4.92489
4.94979
5.00334
5.00669
5.07199
5.16136
5.23485
5.28634
5.31975
5.353
5.36985
5.39632
5.39716
5.39921
5.41876
5.4295
5.43234
5.47235
5.50103
5.52351
5.54673
5.56694
5.6535
5.67783
5.77055
5.77074
5.77957
5.7833
5.87945
5.91568
5.93136
5.94625
5.95658
5.97
5.98529
6.00386
6.03137
6.04508
6.05614
6.08217
6.08285
6.10219
6.10945
6.16463
6.17
6.19942
6.29242
6.30341
6.30814
6.31802
6.32603
6.33051
6.35774
6.37699
6.46547
6.49719
6.54676
6.60116
6.62497
6.66917
6.70934
6.7109
6.72037
6.72111
6.7229
6.72977
6.76569
6.78512
6.82609
6.83292
6.84109
6.84434
6.85121
6.88315
6.88326
6.95627
6.96636
6.96762
6.96771
6.96899
6.97088
6.98328
7.02099
7.0495
7.07364
7.11448
7.21114
7.21907
7.26691
7.27088
7.2744
7.33287
7.34044
7.3713
7.37493
7.40376
7.44461
7.45432
7.51343
7.54612
7.56482
7.60158
7.64775
7.6552
7.65568
7.65633
7.65704
7.68501
7.68573
7.68646
7.69566
7.78236
7.78323
7.7924
7.82986
7.8321
7.83661
7.86101
7.86164
7.88525
7.89427
7.90347
7.91388
7.95568
7.97191
8.00131
8.02267
8.03414
8.04355
8.09011
8.15743
8.1796
8.18367
8.1845
8.18724
8.22841
8.2363
8.24361
8.2437
8.25444
8.25484
8.25602
8.27648
8.29936
8.30367
8.30429
8.30655
8.31019
8.32272
8.33135
8.33886
8.34024
8.34699
8.35405
8.35801
8.39742
8.4194
8.44316
8.45666
8.4703
8.48975
8.49807
8.5075
8.51298
8.57383
8.59642
8.59964
8.63586
8.67561
8.69346
8.72198
8.77383
8.77882
8.79538
8.79872
8.80771
8.81849
8.81891
8.82743
8.83241
8.83708
8.85179
8.85211
8.90505
8.92766
8.93198
8.95403
9.02323
9.03059
9.03821
9.06807
9.0784
9.08621
9.13197
9.17875
9.17981
9.20464
9.22995
9.2305
9.30104
9.3023
9.30358
9.31125
9.31233
9.31453
9.32686
9.37454
9.41637
9.42133
9.44274
9.44852
9.4739
9.47787
9.47824
9.49937
9.53347
9.5338
9.54429
9.56902
9.57272
9.57811
9.64723
9.6625
9.7197
9.73574
9.73688
9.73977
9.76479
9.78918
9.80853
9.81157
9.82481
9.83756
9.84642
9.85076
9.85574
9.86008
9.86625
9.89303
9.906
9.92539
10.0072
10.0185
10.0737
10.085
10.0863
10.0934
10.1141
10.1144
10.1416
10.1562
10.1664
10.1711
10.185
10.1867
10.1906
10.2269
10.3191
10.3291
10.3296
10.3415
10.3588
10.3726
10.3774
10.4132
10.4402
10.448
10.4658
10.4994
10.512
10.5617
10.5668
10.6247
10.7233
10.7732
10.779
10.7956
10.8247
10.8265
10.8377
10.8436
10.8779
10.9173
10.9405
10.9686
10.9814
11.0188
11.0385
11.1488
11.1633
11.2382
11.2966
11.3095
11.3554
11.3689
11.4168
11.5189
11.7156
11.7845
11.8358
12.0055
12.0328
12.0732
12.1337
12.2121
12.2278
12.2506
12.3109
12.4252
12.6826
12.9809

## Sheet: Fig 1b + 1c
Patient_ID (de-identified)	scenario	Response	log 2 FPKM TYRP1
PT1 P1_PROG BASE PD.FPKM	PRE	PD	9.53347
PT1 P1_PROG ON-TX PD.FPKM	POST	PD	10.5617
PT10 P1_NAIVE BASE SD.FPKM	PRE	SD	10.5668
PT10 P1_NAIVE ON-TX SD.FPKM	POST	SD	10.8265
PT101 P1_PROG BASE PR.FPKM	PRE	CRPR	0.403159
PT101 P1_PROG ON-TX PR.FPKM	POST	CRPR	0.489954
PT103 P1_PROG BASE PD.FPKM	PRE	PD	1.60966
PT103 P1_PROG ON-TX PD.FPKM	POST	PD	4.19168
PT106 P1_PROG BASE PD.FPKM	PRE	PD	1.36384
PT106 P1_PROG ON-TX PD.FPKM	POST	PD	1.6457
PT109 P1_PROG BASE PD.FPKM	PRE	PD	11.2382
PT109 P1_PROG ON-TX PD.FPKM	POST	PD	10.1849
PT11 P1_NAIVE BASE PD.FPKM	PRE	PD	6.16463
PT11 P1_NAIVE ON-TX PD.FPKM	POST	PD	5.353
PT17 P1_PROG BASE PD.FPKM	PRE	PD	12.9809
PT17 P1_PROG ON-TX PD.FPKM	POST	PD	12.6826
PT18 P1_NAIVE BASE PR.FPKM	PRE	CRPR	1.43536
PT18 P1_NAIVE ON-TX PR.FPKM	POST	CRPR	0.777535
PT2 P1_PROG BASE SD.FPKM	PRE	SD	0.135666
PT2 P1_PROG ON-TX SD.FPKM	POST	SD	0.153416
PT20002 P2 BASE CR.FPKM	PRE	CRPR	0.0347792
PT20002 P2 ON-TX CR.FPKM	POST	CRPR	0.0619835
PT20007 P2 P BASE PR.FPKM	PRE	CRPR	1.18307
PT20007 P2 P ON-TX PR.FPKM	POST	CRPR	1.84346
PT20008 P2 BASE PR.FPKM	PRE	CRPR	0.0360461
PT20008 P2 ON-TX PR.FPKM	POST	CRPR	0.0936954
PT20011 P2 BASE PD.FPKM	PRE	PD	0.838508
PT20011 P2 ON-TX PD.FPKM	POST	PD	0.118493
PT20021 P2 BASE PR.FPKM	PRE	CRPR	8.90505
PT20021 P2 ON-TX PR.FPKM	POST	CRPR	11.1633
PT20025 P2 BASE PD.FPKM	PRE	PD	11.2966
PT20025 P2 ON-TX PD.FPKM	POST	PD	9.54429
PT20035 P2 BASE SD.FPKM	PRE	SD	12.2506
PT20035 P2 ON-TX SD.FPKM	POST	SD	11.3096
PT20037 P2 BASE PD.FPKM	PRE	PD	0.0997665
PT20037 P2 ON-TX PD.FPKM	POST	PD	0.287236
PT20042 P2 BASE SD.FPKM	PRE	SD	9.57272
PT20042 P2 ON-TX SD.FPKM	POST	SD	7.65704
PT26 P1_PROG BASE SD.FPKM	PRE	SD	8.72198
PT26 P1_PROG ON-TX SD.FPKM	POST	SD	5.00669
PT27 P1_NAIVE BASE PD.FPKM	PRE	PD	4.21468
PT27 P1_NAIVE ON-TX PD.FPKM	POST	PD	4.5312
PT28 P1_NAIVE BASE PD.FPKM	PRE	PD	10.7956
PT28 P1_NAIVE ON-TX PD.FPKM	POST	PD	11.7845
PT3 P1_NAIVE BASE PR.FPKM	PRE	CRPR	6.78512
PT3 P1_NAIVE ON-TX PR.FPKM	POST	CRPR	6.31802
PT30 P1_NAIVE BASE CR.FPKM	PRE	CRPR	10.3774
PT30 P1_NAIVE ON-TX CR.FPKM	POST	CRPR	0.562181
PT30002 P3 BASE PR.FPKM	PRE	CRPR	0.308244
PT30002 P3 ON-TX PR.FPKM	POST	CRPR	0.130404
PT30004 P3 NIVO BASE PD.FPKM	PRE	PD	9.30358
PT30004 P3 NIVO ON-TX PD.FPKM	POST	PD	9.47788
PT30010 P3 NIVO BASE PD.FPKM	PRE	PD	6.62497
PT30010 P3 NIVO ON-TX PD.FPKM	POST	PD	0.78375
PT30012 P3 BASE uPR.FPKM	PRE	CRPR	9.31453
PT30012 P3 ON-TX uPR.FPKM	POST	CRPR	9.08621
PT30020 P3 BASE PD.FPKM	PRE	PD	10.4658
PT30020 P3 ON-TX PD.FPKM	POST	PD	1.69751
PT30023 P3 P BASE PR.FPKM	PRE	CRPR	3.4745
PT30023 P3 P ON-TX PR.FPKM	POST	CRPR	4.91764
PT30028 P3 BASE PD.FPKM	PRE	PD	6.84109
PT30028 P3 ON-TX PD.FPKM	POST	PD	3.80205
PT30030 P3 BASE PR.FPKM	PRE	CRPR	9.5338
PT30030 P3 ON-TX PR.FPKM	POST	CRPR	5.07199
PT30032 P3 NIVO BASE PR.FPKM	PRE	CRPR	8.57383
PT30032 P3 NIVO ON-TX PR.FPKM	POST	CRPR	8.30655
PT30041 P3 BASE PD.FPKM	PRE	PD	8.29936
PT30041 P3 ON-TX PD.FPKM	POST	PD	8.33886
PT30044 P3 BASE PR.FPKM	PRE	CRPR	0.351854
PT30044 P3 ON-TX PR.FPKM	POST	CRPR	0.324465
PT30049 P3 BASE PD.FPKM	PRE	PD	2.62929
PT30049 P3 ON-TX PD.FPKM	POST	PD	1.03942
PT30050 P3 NIVO BASE PR.FPKM	PRE	CRPR	3.0237
PT30050 P3 NIVO ON-TX PR.FPKM	POST	CRPR	0.990301
PT30051 P3 BASE PD.FPKM	PRE	PD	0.407516
PT30051 P3 ON-TX PD.FPKM	POST	PD	0.0182069
PT30054 P3 BASE PD.FPKM	PRE	PD	0.0592168
PT30054 P3 ON-TX PD.FPKM	POST	PD	0.139469
PT30055 P3 NIVO BASE SD.FPKM	PRE	SD	12.2121
PT30055 P3 NIVO ON-TX SD.FPKM	POST	SD	12.1337
PT30056 P3 NIVO BASE PD.FPKM	PRE	PD	10.8436
PT30056 P3 NIVO ON-TX PD.FPKM	POST	PD	10.779
PT31 P1_NAIVE BASE PD.FPKM	PRE	PD	1.13146
PT31 P1_NAIVE ON-TX PD.FPKM	POST	PD	0
PT34 P1_PROG BASE PR.FPKM	PRE	CRPR	3.22783
PT34 P1_PROG ON-TX PR.FPKM	POST	CRPR	0.189034
PT36 P1_PROG BASE SD.FPKM	PRE	SD	0.118493
PT36 P1_PROG ON-TX SD.FPKM	POST	SD	2.17473
PT37 P1_PROG BASE SD.FPKM	PRE	SD	6.60116
PT37 P1_PROG ON-TX SD.FPKM	POST	SD	7.65568
PT38 P1_PROG BASE SD.FPKM	PRE	SD	6.97088
PT38 P1_PROG ON-TX SD.FPKM	POST	SD	6.10219
PT4 P1_NAIVE BASE SD.FPKM	PRE	SD	1.73859
PT4 P1_NAIVE ON-TX SD.FPKM	POST	SD	0.753861
PT40002 P4 NIVO BASE uPR.FPKM	PRE	CRPR	9.73977
PT40002 P4 NIVO ON-TX uPR.FPKM	POST	CRPR	7.34044
PT40009 P4 NIVO P BASE PD.FPKM	PRE	PD	5.77957
PT40009 P4 NIVO P ON-TX PD.FPKM	POST	PD	6.30341
PT40013 P4 BASE SD.FPKM	PRE	SD	10.0863
PT40013 P4 ON-TX SD.FPKM	POST	SD	9.85076
PT40017 P4 BASE PR.FPKM	PRE	CRPR	6.46547
PT40017 P4 ON-TX PR.FPKM	POST	CRPR	6.30814
PT44 P1_NAIVE BASE PR.FPKM	PRE	CRPR	2.08223
PT44 P1_NAIVE ON-TX PR.FPKM	POST	CRPR	0.295958
PT46 P1_PROG BASE PD.FPKM	PRE	PD	0.887447
PT46 P1_PROG ON-TX PD.FPKM	POST	PD	0.295253
PT47 P1_PROG BASE PD.FPKM	PRE	PD	0.436908
PT47 P1_PROG ON-TX PD.FPKM	POST	PD	2.75097
PT49 P1_PROG BASE PR.FPKM	PRE	CRPR	8.04355
PT49 P1_PROG ON-TX PR.FPKM	POST	CRPR	7.91388
PT5 P1_NAIVE BASE PD.FPKM	PRE	PD	11.3554
PT5 P1_NAIVE ON-TX PD.FPKM	POST	PD	12.2278
PT62 P1_NAIVE BASE PD.FPKM	PRE	PD	10.6247
PT62 P1_NAIVE ON-TX PD.FPKM	POST	PD	11.5189
PT65 P1_PROG BASE SD.FPKM	PRE	SD	8.44316
PT65 P1_PROG ON-TX SD.FPKM	POST	SD	7.78236
PT77 P1_NAIVE BASE SD.FPKM	PRE	SD	1.21145
PT77 P1_NAIVE ON-TX SD.FPKM	POST	SD	0.860049
PT78 P1_PROG BASE PD.FPKM	PRE	PD	6.88326
PT78 P1_PROG ON-TX PD.FPKM	POST	PD	1.03132
PT79 P1_PROG BASE SD.FPKM	PRE	SD	4.47295
PT79 P1_PROG ON-TX SD.FPKM	POST	SD	4.29633
PT8 P1_NAIVE BASE PD.FPKM	PRE	PD	0.340049
PT8 P1_NAIVE ON-TX PD.FPKM	POST	PD	0.274053
PT82 P1_PROG BASE SD.FPKM	PRE	SD	10.3415
PT82 P1_PROG ON-TX SD.FPKM	POST	SD	8.93198
PT84 P1_NAIVE BASE PD.FPKM	PRE	PD	8.80771
PT84 P1_NAIVE ON-TX PD.FPKM	POST	PD	10.512
PT85 P1_PROG BASE PD.FPKM	PRE	PD	0.155749
PT85 P1_PROG ON-TX PD.FPKM	POST	PD	0.209641
PT92 P1_PROG BASE SD.FPKM	PRE	SD	0.103128
PT92 P1_PROG ON-TX SD.FPKM	POST	SD	0.0754642
PT98 P1_PROG BASE SD.FPKM	PRE	SD	11.1488
PT98 P1_PROG ON-TX SD.FPKM	POST	SD	10.9814

## Sheet: Fig 1d
TYRP1 log2FPKM
0.018101
0.078337
2.48114
3.16479
3.41135
7.78236
8.30655
8.44316
8.57383
9.31233
9.86008
10.1416

## Sheet: Fig 1e
TYRP1 log2FPKM
0.274053
0.295958
0.340049
0.562181
1.36384
1.6457
2.08223
5.00669
7.34044
7.65704
8.72198
9.30358
9.47787
9.57272
9.73574
9.73977
9.92539
10.0185
10.3774
11.3689

## Sheet: Fig 1f
TYRP1 log2FPKM
4.23375
8.29936
8.93198
10.185
10.3415
10.6247
10.9814
11.1488
11.2382
11.3095
11.5189
12.2506

## Sheet: Fig 1h
% of regions with 3+ TYRP1 stain
Cutaneous	Acral	Mucosal	Uveal
0	5	90	60
5	1	1	70
0	1	100	90
5	0	20	50
0	90	90	1
0	100	50	40
100	1		100
0	70		70
0	0		20
20	60		30
0			30

## Sheet: Fig 1i
Melanoma cell line	TYRP1 log2FPKM
M420	0
M238	0.037206
M244	0.066891
M375	0.11866
M255	0.138084
M318	0.163479
M410	0.165826
M257	0.19248
M238AR	0.214924
M411	0.287302
M233	0.29346
M296	0.299513
M381	0.338071
M409AR	0.367853
Sbcl2	0.36879
M407	0.38194
M423	0.387814
M245	0.39578
M406	0.534442
M403	0.562032
M421	0.645465
M402	0.653609
M376	0.679422
M416	0.681945
M418	0.848154
M243	0.893914
M370	0.9638
M409	1.11047
M229AR	1.84765
M398	2.59541
M202	3.01532
M229	3.55022
M395AR	3.5894
M397AR	4.07463
M395	4.34757
M297	4.55573
M399	5.07665
M368	5.64746
M262	6.52654
M397	7.06229
M263	7.15378
M417	7.75471
M249AR	7.85133
M207	7.85271
M408	8.19781
PB	8.32542
M249	8.54632
M311	8.7813
M230	9.82371
M308	9.97124
M285	10.023
M412a	10.3032
M376EAR	10.3311
M412b	11.107

## Sheet: Fig 1k
Normalized MFI - Total TYRP1
	Rep 1	Rep 2	Rep 3
A549	975	1466	623
M202	1238	1448	383
M229	610	1398	974
M207	60606	67969	52419
M230	487787	485675	534705
M249	25625	23464	20550
M285	38613	36762	25572

## Sheet: Fig 1l
Normalized MFI - Surface TYRP1
	Rep 1	Rep 2	Rep 3
A549	-38	-902	41
M202	59	186	713
M229	209	752	319
M207	1868	1686	1223
M230	5181	5525	6491
M249	959	1006	1565
M285	1005	1105	1097

## Sheet: Fig 1m
Normalize MFI - Internalized TYRP1
	Rep 1	Rep 2	Rep 3
A549	222	-27	76
M202	-345	-398	-411
M229	-75	119	-329
M207	32118	31800	32680
M230	28113	25979	28379
M249	7892	8810	8049
M285	5870	7024	6962

[truncated: 84 more sheets: Fig 2c, Fig 2d, Fig 2e, Fig 2f, Fig 2g, Fig 2h, Fig 3b (and S2d), Fig 3c, Fig 3e (and S2f), Fig 3f, Fig 3h (and S2h), Fig 3i, Fig 3k (and S2j), Fig 3m (and S2l), Fig 3n, Fig 3o, Fig 3p, Fig 4b, Fig 4c, Fig 4d …]
